# Supplementary material for: Is It Time to Start Worrying? A Comprehensive Report on the Three-Year Prevalence of ESBL-Producing Bacteria and Their Trends in Antibiotic Resistance from the Largest University Hospital in Slovakia
Source: Pharmaceuticals (Basel). 2024 Nov 11;17(11):1517. doi: 10.3390/ph17111517 (PMC11597623; doi:10.3390/ph17111517)
Supplement: Supplementary file 1 [file pharmaceuticals-17-01517-s001.zip]

Archive with 1 entries (1 files):
- pharmaceuticals-3272344-supplementary.pdf
